# Supplementary material for: Intravitreal Brolucizumab for Diabetic Macular Edema: Outcomes in Treatment-Naive and Anti-VEGF-Switched Eyes over 48 Weeks
Source: J Clin Med. 2026 Jul 2;15(13):5162. doi: 10.3390/jcm15135162 (PMC13362911; doi:10.3390/jcm15135162)
Supplement: Supplementary file 1 [file jcm-15-05162-s001.zip]

Archive with 1 entries (1 files):
- jcm-4334441-supplementary.pdf
